# Supplementary material for: Case Report: A rare case of asymptomatic unroofed coronary sinus in a dog: diagnostic imaging and genetic findings
Source: Front Vet Sci. 2025 Jul 30;12:1611021. doi: 10.3389/fvets.2025.1611021 (PMC12343278; doi:10.3389/fvets.2025.1611021)
Supplement: Supplementary file 1 [file Table_1.xlsx]

## Sheet: SNP
Table1. Details of candidate single nucleotide polymorphisms (SNPs) and predicted impact on protein function
SNP	Gene	Variant type	Zygosity	Mutation postion	cDNA mutation	Protein mutation	Impact	SIFT Prediction
								Score	Prediction
rs852125333	CEP250	Missense_variant	Heterozygous	Chr24:24092656G>A	c.2545G>A	p.Ala849Thr	Moderate	0.021	Deleterious
rs3349242635	HHEX	Missense_variant	Heterozygous	Chr28:7234149A>C	c.139A>C	p.Thr47Pro	Moderate	0.02	Deleterious
rs852344774	CSPG4	Missense_variant	Heterozygous	Chr30:38397649G>A	c.5089C>T	p.Pro1697Ser	Moderate	0.015	Deleterious
rs852796654	CDK15	Missense_variant	Heterozygous	Chr37:11734372A>G	c.355A>G	p.Thr119Ala	Moderate	0.003	Deleterious
