# Supplementary material for: Case Report: A rare case of asymptomatic unroofed coronary sinus in a dog: diagnostic imaging and genetic findings
Source: Front Vet Sci. 2025 Jul 30;12:1611021. doi: 10.3389/fvets.2025.1611021 (PMC12343278; doi:10.3389/fvets.2025.1611021)
Supplement: Supplementary file 2 [file Data_Sheet_1.zip]

Archive with 4 entries (4 files):
- Video 2A. Modified Right Parasternal Long-Axis View (Markedly Visualized Coronary Sinus on Color Doppler).mp4
- Video 2B. Modified Left Apical Four-Chamber View (Markedly Visualized Coronary Sinus).mp4
- Video 2C. Modified Right Parasternal Short-Axis View (.mp4
- Video 2D. Right Parasternal Long-Axis Four-Chamber View (Continuous Color Doppler Flow Entering the Right Atrium).mp4
